# Supplementary material for: MicroRNA Profiling of the Inflammatory Response after Early and Late Asthmatic Reaction
Source: Int J Mol Sci. 2024 Jan 22;25(2):1356. doi: 10.3390/ijms25021356 (PMC10817008; doi:10.3390/ijms25021356)
Supplement: Supplementary file 1 [file ijms-25-01356-s001.zip]

Archive with 9 entries (9 files):
- Figure S1a.tif
- Figure S1b.tif
- Figure S1c.tif
- Figure S1d.tif
- Figure S1e.tif
- Figure S1f.tif
- Figure S2.tif
- Table S1.pdf
- Table S2.pdf
